# Supplementary material for: Transcriptome analysis reveals the effect of cold storage time on the expression of genes related to oxidative metabolism in Chinese black truffle
Source: Front Nutr. 2024 Jun 4;11:1375386. doi: 10.3389/fnut.2024.1375386 (PMC11183293; doi:10.3389/fnut.2024.1375386)
Supplement: Supplementary file 3 [file Table_2.xlsx]

## Sheet: Tabble S4
Table S4. GO annotation baesd on differentially expressed genes
Ontology	ID	Description	GeneRatio	BgRatio	pvalue	p.adjust	qvalue	geneID
biological_process	GO:0006529	asparagine biosynthetic process	6/1014	19/40218	5.18e-06	0.0146344	0.01326	Cluster-3341.66828/Cluster-3341.69021/Cluster-3341.71275/Cluster-3341.81855/Cluster-3341.99658/Cluster-3341.99659
	GO:0045048	protein insertion into ER membrane	11/1014	83/40218	7.64e-06	0.0146344	0.01326	Cluster-3341.47063/Cluster-3341.47339/Cluster-3341.73324/Cluster-3341.76078/Cluster-3341.79324/Cluster-3341.47032/Cluster-3341.47033/Cluster-3341.55418/Cluster-3341.73903/Cluster-3341.83307/Cluster-3341.91861
	GO:0009750	response to fructose	10/1014	70/40218	1e-05	0.0146344	0.01326	Cluster-3341.106665/Cluster-3341.4192/Cluster-3341.66828/Cluster-3341.68637/Cluster-3341.69021/Cluster-3341.71275/Cluster-3341.76769/Cluster-3341.78322/Cluster-3341.80044/Cluster-3341.81855
	GO:0050728	negative regulation of inflammatory response	13/1014	120/40218	1.12e-05	0.0146344	0.01326	Cluster-3341.126249/Cluster-3341.48847/Cluster-3341.84749/Cluster-3341.135112/Cluster-3341.4780/Cluster-3341.5126/Cluster-3341.66782/Cluster-3341.68637/Cluster-3341.71916/Cluster-3341.76769/Cluster-3341.78322/Cluster-3341.80044/Cluster-3341.80461
	GO:0098943	neurotransmitter receptor transport, postsynaptic endosome to lysosome	5/1014	14/40218	1.67e-05	0.0146344	0.01326	Cluster-3341.73324/Cluster-3341.76078/Cluster-3341.79324/Cluster-3341.55418/Cluster-3341.73903
	GO:0007220	Notch receptor processing	6/1014	23/40218	1.77e-05	0.0146344	0.01326	Cluster-3341.73324/Cluster-3341.76078/Cluster-3341.79324/Cluster-3341.55418/Cluster-3341.70168/Cluster-3341.73903
	GO:0008057	eye pigment granule organization	6/1014	23/40218	1.77e-05	0.0146344	0.01326	Cluster-3341.73324/Cluster-3341.76078/Cluster-3341.79324/Cluster-3341.55418/Cluster-3341.70168/Cluster-3341.73903
	GO:0001835	blastocyst hatching	11/1014	91/40218	1.87e-05	0.0146344	0.01326	Cluster-3341.25488/Cluster-3341.47063/Cluster-3341.47339/Cluster-3341.78434/Cluster-3341.130140/Cluster-3341.47032/Cluster-3341.47033/Cluster-3341.4780/Cluster-3341.5126/Cluster-3341.59473/Cluster-3341.91861
	GO:0042538	hyperosmotic salinity response	11/1014	92/40218	2.07e-05	0.0146344	0.01326	Cluster-3341.45860/Cluster-3341.86118/Cluster-3341.52404/Cluster-3341.66828/Cluster-3341.69021/Cluster-3341.71275/Cluster-3341.71468/Cluster-3341.81855/Cluster-3341.85203/Cluster-3341.86120/Cluster-3341.89222
	GO:0061088	regulation of sequestering of zinc ion	6/1014	25/40218	2.97e-05	0.0158828	0.0143912	Cluster-3341.73324/Cluster-3341.76078/Cluster-3341.79324/Cluster-3341.55418/Cluster-3341.68846/Cluster-3341.73903
	GO:0048315	conidium formation	19/1014	256/40218	3.15e-05	0.0158828	0.0143912	Cluster-3341.53270/Cluster-3341.56808/Cluster-3341.72120/Cluster-3341.77027/Cluster-3341.83894/Cluster-3341.86034/Cluster-3341.103909/Cluster-3341.48292/Cluster-3341.52929/Cluster-3341.54461/Cluster-3341.62642/Cluster-3341.71823/Cluster-3341.72015/Cluster-3341.74360/Cluster-3341.81520/Cluster-3341.81521/Cluster-3341.84546/Cluster-3341.85532/Cluster-3341.94285
	GO:0006727	ommochrome biosynthetic process	6/1014	27/40218	4.76e-05	0.0190235	0.017237	Cluster-3341.73324/Cluster-3341.76078/Cluster-3341.79324/Cluster-3341.55418/Cluster-3341.70168/Cluster-3341.73903
	GO:0060967	negative regulation of gene silencing by RNA	5/1014	17/40218	4.85e-05	0.0190235	0.017237	Cluster-3341.73324/Cluster-3341.76078/Cluster-3341.79324/Cluster-3341.55418/Cluster-3341.73903
	GO:0048072	compound eye pigmentation	7/1014	40/40218	5.72e-05	0.0199757	0.0180997	Cluster-3341.73324/Cluster-3341.76078/Cluster-3341.79324/Cluster-3341.55418/Cluster-3341.70168/Cluster-3341.70218/Cluster-3341.73903
	GO:1900241	positive regulation of phenotypic switching	9/1014	69/40218	5.81e-05	0.0199757	0.0180997	Cluster-3341.66881/Cluster-3341.95815/Cluster-3341.52570/Cluster-3341.60798/Cluster-3341.71823/Cluster-3341.72015/Cluster-3341.77921/Cluster-3341.95817/Cluster-3341.95818
	GO:0008055	ocellus pigment biosynthetic process	5/1014	18/40218	6.58e-05	0.0199757	0.0180997	Cluster-3341.73324/Cluster-3341.76078/Cluster-3341.79324/Cluster-3341.55418/Cluster-3341.73903
	GO:0099003	vesicle-mediated transport in synapse	9/1014	71/40218	7.3e-05	0.0199757	0.0180997	Cluster-3341.73324/Cluster-3341.76078/Cluster-3341.79324/Cluster-3341.55418/Cluster-3341.68637/Cluster-3341.73903/Cluster-3341.76769/Cluster-3341.78322/Cluster-3341.80044
	GO:0036349	galactose-specific flocculation	6/1014	29/40218	7.32e-05	0.0199757	0.0180997	Cluster-3341.66881/Cluster-3341.95815/Cluster-3341.52570/Cluster-3341.60798/Cluster-3341.95817/Cluster-3341.95818
	GO:0061038	uterus morphogenesis	6/1014	29/40218	7.32e-05	0.0199757	0.0180997	Cluster-3341.76233/Cluster-3341.4780/Cluster-3341.5126/Cluster-3341.71916/Cluster-3341.74683/Cluster-3341.80461
	GO:0034968	histone lysine methylation	13/1014	144/40218	7.76e-05	0.0199757	0.0180997	Cluster-3341.68849/Cluster-3341.68854/Cluster-3341.76233/Cluster-3341.81918/Cluster-3341.4780/Cluster-3341.5126/Cluster-3341.51403/Cluster-3341.7101/Cluster-3341.71916/Cluster-3341.74683/Cluster-3341.80461/Cluster-3341.84692/Cluster-3341.99394
	GO:0010099	regulation of photomorphogenesis	7/1014	42/40218	7.92e-05	0.0199757	0.0180997	Cluster-3341.47063/Cluster-3341.47339/Cluster-3341.81313/Cluster-3341.47032/Cluster-3341.47033/Cluster-3341.83910/Cluster-3341.91861
	GO:0045050	protein insertion into ER membrane by stop-transfer membrane-anchor sequence	5/1014	19/40218	8.74e-05	0.0203868	0.0184723	Cluster-3341.73324/Cluster-3341.76078/Cluster-3341.79324/Cluster-3341.55418/Cluster-3341.73903
	GO:1990019	protein storage vacuole organization	5/1014	19/40218	8.74e-05	0.0203868	0.0184723	Cluster-3341.73324/Cluster-3341.76078/Cluster-3341.79324/Cluster-3341.55418/Cluster-3341.73903
	GO:0051208	sequestering of calcium ion	6/1014	30/40218	8.95e-05	0.0203868	0.0184723	Cluster-3341.64294/Cluster-3341.69923/Cluster-3341.77338/Cluster-3341.77340/Cluster-3341.34334/Cluster-3341.82642
	GO:0016571	histone methylation	16/1014	210/40218	9.52e-05	0.0210057	0.0190331	Cluster-3341.68849/Cluster-3341.68854/Cluster-3341.71662/Cluster-3341.73580/Cluster-3341.76233/Cluster-3341.81918/Cluster-3341.4780/Cluster-3341.5126/Cluster-3341.57193/Cluster-3341.68156/Cluster-3341.7101/Cluster-3341.71916/Cluster-3341.74683/Cluster-3341.80461/Cluster-3341.84692/Cluster-3341.88222
	GO:0048499	synaptic vesicle membrane organization	5/1014	20/40218	0.000114098	0.0232128	0.0210328	Cluster-3341.73324/Cluster-3341.76078/Cluster-3341.79324/Cluster-3341.55418/Cluster-3341.73903
	GO:0090089	regulation of dipeptide transport	6/1014	34/40218	0.00018605	0.0323178	0.0292828	Cluster-3341.47063/Cluster-3341.47339/Cluster-3341.86034/Cluster-3341.47032/Cluster-3341.47033/Cluster-3341.91861
	GO:0016114	terpenoid biosynthetic process	24/1014	418/40218	0.000187655	0.0323178	0.0292828	Cluster-3341.126477/Cluster-3341.43938/Cluster-3341.49695/Cluster-3341.50884/Cluster-3341.53123/Cluster-3341.62600/Cluster-3341.62601/Cluster-3341.63320/Cluster-3341.69871/Cluster-3341.71614/Cluster-3341.78435/Cluster-3341.81049/Cluster-3341.85039/Cluster-3341.98263/Cluster-3341.113465/Cluster-3341.114204/Cluster-3341.144283/Cluster-3341.29554/Cluster-3341.34202/Cluster-3341.47903/Cluster-3341.49…
	GO:0032463	negative regulation of protein homooligomerization	6/1014	35/40218	0.000219781	0.0335132	0.0303659	Cluster-3341.80948/Cluster-3341.68637/Cluster-3341.76769/Cluster-3341.78322/Cluster-3341.78515/Cluster-3341.80044
	GO:0006636	unsaturated fatty acid biosynthetic process	8/1014	65/40218	0.00022491	0.0335132	0.0303659	Cluster-3341.75035/Cluster-3341.80390/Cluster-3341.45596/Cluster-3341.63280/Cluster-3341.63291/Cluster-3341.63334/Cluster-3341.84798/Cluster-3341.87922
	GO:0016182	synaptic vesicle budding from endosome	5/1014	23/40218	0.000232566	0.0335132	0.0303659	Cluster-3341.73324/Cluster-3341.76078/Cluster-3341.79324/Cluster-3341.55418/Cluster-3341.73903
	GO:0048007	antigen processing and presentation, exogenous lipid antigen via MHC class Ib	5/1014	23/40218	0.000232566	0.0335132	0.0303659	Cluster-3341.73324/Cluster-3341.76078/Cluster-3341.79324/Cluster-3341.55418/Cluster-3341.73903
	GO:0051138	positive regulation of NK T cell differentiation	5/1014	23/40218	0.000232566	0.0335132	0.0303659	Cluster-3341.73324/Cluster-3341.76078/Cluster-3341.79324/Cluster-3341.55418/Cluster-3341.73903
	GO:0009800	cinnamic acid biosynthetic process	6/1014	36/40218	0.000258147	0.0337551	0.0305851	Cluster-3341.42149/Cluster-3341.42150/Cluster-3341.53123/Cluster-3341.57542/Cluster-3341.67269/Cluster-3341.99925
	GO:0009803	cinnamic acid metabolic process	6/1014	36/40218	0.000258147	0.0337551	0.0305851	Cluster-3341.42149/Cluster-3341.42150/Cluster-3341.53123/Cluster-3341.57542/Cluster-3341.67269/Cluster-3341.99925
	GO:0052315	phytoalexin biosynthetic process	6/1014	36/40218	0.000258147	0.0337551	0.0305851	Cluster-3341.42149/Cluster-3341.42150/Cluster-3341.53123/Cluster-3341.57542/Cluster-3341.67269/Cluster-3341.99925
	GO:0034614	cellular response to reactive oxygen species	22/1014	376/40218	0.00026325	0.0337965	0.0306226	Cluster-3341.63673/Cluster-3341.72904/Cluster-3341.79138/Cluster-3341.103909/Cluster-3341.117163/Cluster-3341.120447/Cluster-3341.121994/Cluster-3341.47575/Cluster-3341.48292/Cluster-3341.49143/Cluster-3341.62642/Cluster-3341.63702/Cluster-3341.73083/Cluster-3341.76098/Cluster-3341.80420/Cluster-3341.81520/Cluster-3341.81521/Cluster-3341.84546/Cluster-3341.85532/Cluster-3341.90238/Cluster-3341.90…
	GO:0010228	vegetative to reproductive phase transition of meristem	15/1014	209/40218	0.000297633	0.0339659	0.0307761	Cluster-3341.47063/Cluster-3341.47339/Cluster-3341.81293/Cluster-3341.84775/Cluster-3341.84778/Cluster-3341.47032/Cluster-3341.47033/Cluster-3341.4780/Cluster-3341.5126/Cluster-3341.56843/Cluster-3341.65089/Cluster-3341.80779/Cluster-3341.80986/Cluster-3341.84777/Cluster-3341.91861
	GO:0060304	regulation of phosphatidylinositol dephosphorylation	6/1014	37/40218	0.000301582	0.0339659	0.0307761	Cluster-3341.33757/Cluster-3341.35340/Cluster-3341.68389/Cluster-3341.72919/Cluster-3341.68294/Cluster-3341.80208
	GO:0098869	cellular oxidant detoxification	18/1014	280/40218	0.000304463	0.0339659	0.0307761	Cluster-3341.67491/Cluster-3341.68721/Cluster-3341.72195/Cluster-3341.74789/Cluster-3341.75396/Cluster-3341.102548/Cluster-3341.103909/Cluster-3341.120447/Cluster-3341.121994/Cluster-3341.48292/Cluster-3341.49143/Cluster-3341.62642/Cluster-3341.76098/Cluster-3341.81520/Cluster-3341.81521/Cluster-3341.84546/Cluster-3341.85532/Cluster-3341.92973
	GO:0070328	triglyceride homeostasis	7/1014	52/40218	0.000315757	0.0339659	0.0307761	Cluster-3341.68637/Cluster-3341.76769/Cluster-3341.78322/Cluster-3341.80044/Cluster-3341.87430/Cluster-3341.87431/Cluster-3341.89071
	GO:0070981	L-asparagine biosynthetic process	4/1014	14/40218	0.000328538	0.0339659	0.0307761	Cluster-3341.66828/Cluster-3341.69021/Cluster-3341.71275/Cluster-3341.81855
	GO:0098909	regulation of cardiac muscle cell action potential involved in regulation of contraction	4/1014	14/40218	0.000328538	0.0339659	0.0307761	Cluster-3341.77338/Cluster-3341.77340/Cluster-3341.73385/Cluster-3341.82642
	GO:0031408	oxylipin biosynthetic process	8/1014	69/40218	0.000341065	0.0339659	0.0307761	Cluster-3341.42150/Cluster-3341.42156/Cluster-3341.53123/Cluster-3341.57542/Cluster-3341.67177/Cluster-3341.99925/Cluster-3341.118731/Cluster-3341.57123
	GO:0033189	response to vitamin A	8/1014	69/40218	0.000341065	0.0339659	0.0307761	Cluster-3341.106665/Cluster-3341.69737/Cluster-3341.70879/Cluster-3341.73848/Cluster-3341.113518/Cluster-3341.113520/Cluster-3341.62642/Cluster-3341.74647
	GO:0006528	asparagine metabolic process	7/1014	53/40218	0.000355966	0.0339659	0.0307761	Cluster-3341.44504/Cluster-3341.66828/Cluster-3341.69021/Cluster-3341.71275/Cluster-3341.81855/Cluster-3341.99658/Cluster-3341.99659
	GO:0061817	endoplasmic reticulum-plasma membrane tethering	7/1014	53/40218	0.000355966	0.0339659	0.0307761	Cluster-3341.68389/Cluster-3341.72919/Cluster-3341.75971/Cluster-3341.63726/Cluster-3341.68294/Cluster-3341.71028/Cluster-3341.80208
	GO:2000331	regulation of terminal button organization	7/1014	54/40218	0.000400172	0.0371791	0.0336876	Cluster-3341.93194/Cluster-3341.68637/Cluster-3341.73030/Cluster-3341.76769/Cluster-3341.78322/Cluster-3341.80044/Cluster-3341.93193
	GO:0099575	regulation of protein catabolic process at presynapse, modulating synaptic transmission	4/1014	15/40218	0.000439081	0.0397481	0.0360153	Cluster-3341.70139/Cluster-3341.82397/Cluster-3341.83943/Cluster-3341.75007
	GO:0006538	glutamate catabolic process	7/1014	55/40218	0.000448656	0.0398327	0.036092	Cluster-3341.73761/Cluster-3341.73762/Cluster-3341.75720/Cluster-3341.111144/Cluster-3341.62849/Cluster-3341.99658/Cluster-3341.99659
	GO:0034217	ascospore wall chitin biosynthetic process	5/1014	27/40218	0.000513268	0.0436648	0.0395642	Cluster-3341.53270/Cluster-3341.56808/Cluster-3341.72120/Cluster-3341.77027/Cluster-3341.94285
	GO:0043984	histone H4-K16 acetylation	6/1014	41/40218	0.000535469	0.044655	0.0404614	Cluster-3341.25488/Cluster-3341.78434/Cluster-3341.93194/Cluster-3341.71916/Cluster-3341.80461/Cluster-3341.93193
	GO:0009251	glucan catabolic process	11/1014	132/40218	0.000537555	0.044655	0.0404614	Cluster-3341.104526/Cluster-3341.106665/Cluster-3341.59693/Cluster-3341.67942/Cluster-3341.68321/Cluster-3341.75396/Cluster-3341.84992/Cluster-3341.104522/Cluster-3341.67943/Cluster-3341.68320/Cluster-3341.88454
	GO:0009698	phenylpropanoid metabolic process	7/1014	57/40218	0.000559647	0.0459496	0.0416345	Cluster-3341.42149/Cluster-3341.42150/Cluster-3341.42156/Cluster-3341.53123/Cluster-3341.57542/Cluster-3341.67269/Cluster-3341.99925
	GO:0000025	maltose catabolic process	4/1014	16/40218	0.000573788	0.0459686	0.0416516	Cluster-3341.106665/Cluster-3341.59693/Cluster-3341.84992/Cluster-3341.88454
	GO:0016125	sterol metabolic process	17/1014	272/40218	0.000607898	0.0459686	0.0416516	Cluster-3341.118725/Cluster-3341.75278/Cluster-3341.95815/Cluster-3341.105743/Cluster-3341.25340/Cluster-3341.28502/Cluster-3341.34073/Cluster-3341.60798/Cluster-3341.61779/Cluster-3341.67249/Cluster-3341.67570/Cluster-3341.68436/Cluster-3341.75013/Cluster-3341.77482/Cluster-3341.95817/Cluster-3341.95818/Cluster-3341.98627
	GO:0030416	methylamine metabolic process	5/1014	28/40218	0.00061196	0.0459686	0.0416516	Cluster-3341.104620/Cluster-3341.38207/Cluster-3341.101726/Cluster-3341.113172/Cluster-3341.113836
	GO:0042183	formate catabolic process	5/1014	28/40218	0.00061196	0.0459686	0.0416516	Cluster-3341.104620/Cluster-3341.38207/Cluster-3341.101726/Cluster-3341.113172/Cluster-3341.113836
cellular_component	GO:0009279	cell outer membrane	6/1014	25/40218	2.97e-05	0.0158828	0.0143912	Cluster-3341.66963/Cluster-3341.67942/Cluster-3341.68321/Cluster-3341.73841/Cluster-3341.67943/Cluster-3341.68320
	GO:0098830	presynaptic endosome	5/1014	16/40218	3.5e-05	0.0164558	0.0149104	Cluster-3341.73324/Cluster-3341.76078/Cluster-3341.79324/Cluster-3341.55418/Cluster-3341.73903
	GO:0033644	host cell membrane	5/1014	17/40218	4.85e-05	0.0190235	0.017237	Cluster-3341.143677/Cluster-3341.144741/Cluster-3341.1639/Cluster-3341.3393/Cluster-3341.4422
	GO:0031160	spore wall	12/1014	131/40218	0.000125919	0.0240301	0.0217734	Cluster-3341.106665/Cluster-3341.103909/Cluster-3341.48292/Cluster-3341.49163/Cluster-3341.62642/Cluster-3341.70111/Cluster-3341.81520/Cluster-3341.81521/Cluster-3341.83990/Cluster-3341.84546/Cluster-3341.85532/Cluster-3341.88454
	GO:1990303	UBR1-RAD6 ubiquitin ligase complex	5/1014	24/40218	0.000287692	0.0339659	0.0307761	Cluster-3341.47063/Cluster-3341.47339/Cluster-3341.47032/Cluster-3341.47033/Cluster-3341.91861
	GO:0005619	ascospore wall	9/1014	86/40218	0.000322146	0.0339659	0.0307761	Cluster-3341.103909/Cluster-3341.48292/Cluster-3341.62642/Cluster-3341.70111/Cluster-3341.81520/Cluster-3341.81521/Cluster-3341.83990/Cluster-3341.84546/Cluster-3341.85532
	GO:0020016	ciliary pocket	4/1014	14/40218	0.000328538	0.0339659	0.0307761	Cluster-3341.69923/Cluster-3341.77338/Cluster-3341.77340/Cluster-3341.82642
	GO:0072546	EMC complex	5/1014	25/40218	0.000352184	0.0339659	0.0307761	Cluster-3341.73324/Cluster-3341.76078/Cluster-3341.79324/Cluster-3341.55418/Cluster-3341.73903
	GO:1990304	MUB1-RAD6-UBR2 ubiquitin ligase complex	5/1014	25/40218	0.000352184	0.0339659	0.0307761	Cluster-3341.47063/Cluster-3341.47339/Cluster-3341.47032/Cluster-3341.47033/Cluster-3341.91861
	GO:0017102	methionyl glutamyl tRNA synthetase complex	4/1014	16/40218	0.000573788	0.0459686	0.0416516	Cluster-3341.72195/Cluster-3341.74789/Cluster-3341.86194/Cluster-3341.106104
	GO:0000934	porous cell septum	5/1014	28/40218	0.00061196	0.0459686	0.0416516	Cluster-3341.53270/Cluster-3341.56808/Cluster-3341.72120/Cluster-3341.77027/Cluster-3341.94285
	GO:0009326	formate dehydrogenase complex	5/1014	28/40218	0.00061196	0.0459686	0.0416516	Cluster-3341.104620/Cluster-3341.38207/Cluster-3341.101726/Cluster-3341.113172/Cluster-3341.113836
molecular_function	GO:0042054	histone methyltransferase activity	15/1014	143/40218	3.63e-06	0.0146344	0.01326	Cluster-3341.68849/Cluster-3341.68854/Cluster-3341.71662/Cluster-3341.73580/Cluster-3341.76233/Cluster-3341.81918/Cluster-3341.4780/Cluster-3341.5126/Cluster-3341.57193/Cluster-3341.68156/Cluster-3341.7101/Cluster-3341.71916/Cluster-3341.74683/Cluster-3341.80461/Cluster-3341.88222
	GO:0004497	monooxygenase activity	26/1014	421/40218	3.12e-05	0.0158828	0.0143912	Cluster-3341.126477/Cluster-3341.43938/Cluster-3341.50884/Cluster-3341.52248/Cluster-3341.62600/Cluster-3341.62601/Cluster-3341.63320/Cluster-3341.66023/Cluster-3341.71614/Cluster-3341.78380/Cluster-3341.81472/Cluster-3341.98263/Cluster-3341.108990/Cluster-3341.113465/Cluster-3341.29554/Cluster-3341.34202/Cluster-3341.49258/Cluster-3341.49486/Cluster-3341.63334/Cluster-3341.64515/Cluster-3341.681…
	GO:0004096	catalase activity	7/1014	41/40218	6.75e-05	0.0199757	0.0180997	Cluster-3341.103909/Cluster-3341.48292/Cluster-3341.62642/Cluster-3341.81520/Cluster-3341.81521/Cluster-3341.84546/Cluster-3341.85532
	GO:0004071	aspartate-ammonia ligase activity	4/1014	10/40218	7.47e-05	0.0199757	0.0180997	Cluster-3341.66828/Cluster-3341.69021/Cluster-3341.71275/Cluster-3341.81855
	GO:0004601	peroxidase activity	18/1014	258/40218	0.000111098	0.0232128	0.0210328	Cluster-3341.67177/Cluster-3341.67491/Cluster-3341.68721/Cluster-3341.75396/Cluster-3341.103909/Cluster-3341.120447/Cluster-3341.121994/Cluster-3341.41044/Cluster-3341.48292/Cluster-3341.49143/Cluster-3341.57123/Cluster-3341.59261/Cluster-3341.62642/Cluster-3341.81520/Cluster-3341.81521/Cluster-3341.84546/Cluster-3341.85532/Cluster-3341.92973
	GO:0008554	P-type sodium transporter activity	4/1014	11/40218	0.000115061	0.0232128	0.0210328	Cluster-3341.69923/Cluster-3341.77338/Cluster-3341.77340/Cluster-3341.82642
	GO:0106286	(E)-caffeate-CoA ligase activity	7/1014	45/40218	0.000124781	0.0240301	0.0217734	Cluster-3341.42149/Cluster-3341.42150/Cluster-3341.42156/Cluster-3341.53123/Cluster-3341.57542/Cluster-3341.67269/Cluster-3341.99925
	GO:0008327	methyl-CpG binding	9/1014	78/40218	0.000152762	0.0283856	0.0257199	Cluster-3341.70879/Cluster-3341.70981/Cluster-3341.71662/Cluster-3341.73580/Cluster-3341.74121/Cluster-3341.81293/Cluster-3341.56843/Cluster-3341.57193/Cluster-3341.68156
	GO:0008553	proton-exporting ATPase activity, phosphorylative mechanism	8/1014	62/40218	0.000161	0.0291492	0.0264118	Cluster-3341.69923/Cluster-3341.74448/Cluster-3341.74490/Cluster-3341.77338/Cluster-3341.77340/Cluster-3341.73777/Cluster-3341.74199/Cluster-3341.82642
	GO:0046906	tetrapyrrole binding	9/1014	81/40218	0.000204358	0.0335132	0.0303659	Cluster-3341.103909/Cluster-3341.28502/Cluster-3341.48292/Cluster-3341.62642/Cluster-3341.67570/Cluster-3341.81520/Cluster-3341.81521/Cluster-3341.84546/Cluster-3341.85532
	GO:0016207	4-coumarate-CoA ligase activity	7/1014	49/40218	0.000216447	0.0335132	0.0303659	Cluster-3341.42149/Cluster-3341.42150/Cluster-3341.42156/Cluster-3341.53123/Cluster-3341.57542/Cluster-3341.67269/Cluster-3341.99925
	GO:0032977	membrane insertase activity	5/1014	23/40218	0.000232566	0.0335132	0.0303659	Cluster-3341.73324/Cluster-3341.76078/Cluster-3341.79324/Cluster-3341.55418/Cluster-3341.73903
	GO:0018858	benzoate-CoA ligase activity	6/1014	36/40218	0.000258147	0.0337551	0.0305851	Cluster-3341.42149/Cluster-3341.42150/Cluster-3341.53123/Cluster-3341.57542/Cluster-3341.67269/Cluster-3341.99925
	GO:0106290	trans-cinnamate-CoA ligase activity	6/1014	36/40218	0.000258147	0.0337551	0.0305851	Cluster-3341.42149/Cluster-3341.42150/Cluster-3341.53123/Cluster-3341.57542/Cluster-3341.67269/Cluster-3341.99925
	GO:0016705	oxidoreductase activity, acting on paired donors, with incorporation or reduction of molecular oxygen	22/1014	382/40218	0.000327144	0.0339659	0.0307761	Cluster-3341.126477/Cluster-3341.43938/Cluster-3341.50884/Cluster-3341.62600/Cluster-3341.62601/Cluster-3341.63320/Cluster-3341.67177/Cluster-3341.71614/Cluster-3341.76233/Cluster-3341.78380/Cluster-3341.81472/Cluster-3341.87396/Cluster-3341.98263/Cluster-3341.113465/Cluster-3341.29554/Cluster-3341.49258/Cluster-3341.57123/Cluster-3341.64515/Cluster-3341.68436/Cluster-3341.69708/Cluster-3341.7468…
	GO:0004066	asparagine synthase (glutamine-hydrolyzing) activity	4/1014	14/40218	0.000328538	0.0339659	0.0307761	Cluster-3341.66828/Cluster-3341.69021/Cluster-3341.71275/Cluster-3341.81855
	GO:0044654	starch alpha-glucosidase activity	4/1014	14/40218	0.000328538	0.0339659	0.0307761	Cluster-3341.106665/Cluster-3341.59693/Cluster-3341.84992/Cluster-3341.88454
	GO:0140312	cargo adaptor activity	6/1014	38/40218	0.000350545	0.0339659	0.0307761	Cluster-3341.73324/Cluster-3341.76078/Cluster-3341.79324/Cluster-3341.55418/Cluster-3341.64120/Cluster-3341.73903
	GO:0016684	oxidoreductase activity, acting on peroxide as acceptor	12/1014	148/40218	0.000392674	0.0369689	0.0334971	Cluster-3341.67491/Cluster-3341.68721/Cluster-3341.103909/Cluster-3341.120447/Cluster-3341.121994/Cluster-3341.48292/Cluster-3341.49143/Cluster-3341.62642/Cluster-3341.81520/Cluster-3341.81521/Cluster-3341.84546/Cluster-3341.85532
	GO:0008556	potassium transmembrane transporter activity, phosphorylative mechanism	5/1014	26/40218	0.000427032	0.0391594	0.0354819	Cluster-3341.64294/Cluster-3341.69923/Cluster-3341.77338/Cluster-3341.77340/Cluster-3341.82642
	GO:0018024	histone-lysine N-methyltransferase activity	9/1014	90/40218	0.000452517	0.0398327	0.036092	Cluster-3341.68849/Cluster-3341.68854/Cluster-3341.81918/Cluster-3341.4780/Cluster-3341.5126/Cluster-3341.7101/Cluster-3341.71916/Cluster-3341.80461/Cluster-3341.99394
	GO:0102483	scopolin beta-glucosidase activity	8/1014	72/40218	0.000456939	0.0398327	0.036092	Cluster-3341.106665/Cluster-3341.59693/Cluster-3341.67942/Cluster-3341.68321/Cluster-3341.84992/Cluster-3341.67943/Cluster-3341.68320/Cluster-3341.88454
	GO:0140395	averantin hydroxylase activity	5/1014	27/40218	0.000513268	0.0436648	0.0395642	Cluster-3341.126477/Cluster-3341.50884/Cluster-3341.63320/Cluster-3341.98263/Cluster-3341.29554
	GO:0008863	formate dehydrogenase (NAD+) activity	5/1014	28/40218	0.00061196	0.0459686	0.0416516	Cluster-3341.104620/Cluster-3341.38207/Cluster-3341.101726/Cluster-3341.113172/Cluster-3341.113836

## Sheet: Table S5
Table S5. KEGG enrichment analysis of differentially expressed genes
level1	level2	Count
Genetic Information Processing	Ribosome	1.17
Genetic Information Processing	RNA transport	1.11
Genetic Information Processing	Ribosome biogenesis in eukaryotes	1.06
Genetic Information Processing	Protein processing in endoplasmic reticulum	1.05
Genetic Information Processing	Spliceosome	0.94
Genetic Information Processing	Aminoacyl-tRNA biosynthesis	0.83
Genetic Information Processing	RNA degradation	0.71
Genetic Information Processing	mRNA surveillance pathway	0.67
Genetic Information Processing	Ubiquitin mediated proteolysis	0.64
Genetic Information Processing	DNA replication	0.48
Genetic Information Processing	Nucleotide excision repair	0.43
Genetic Information Processing	Proteasome	0.4
Genetic Information Processing	Sulfur relay system	0.37
Genetic Information Processing	Mismatch repair	0.33
Genetic Information Processing	Base excision repair	0.33
	Total	10.52
Metabolism	Metabolic pathways	11.59
Metabolism	Biosynthesis of secondary metabolites	4.83
Metabolism	Microbial metabolism in diverse environments	3.06
Metabolism	Carbon metabolism	1.76
Metabolism	Purine metabolism	1.6
Metabolism	Biosynthesis of amino acids	1.58
Metabolism	Pyrimidine metabolism	0.92
Metabolism	Oxidative phosphorylation	0.87
Metabolism	Glycerophospholipid metabolism	0.76
Metabolism	Cysteine and methionine metabolism	0.75
Metabolism	Glyoxylate and dicarboxylate metabolism	0.71
Metabolism	Starch and sucrose metabolism	0.68
Metabolism	Fatty acid metabolism	0.68
Metabolism	Pyruvate metabolism	0.67
Metabolism	Alanine, aspartate and glutamate metabolism	0.65
	Total	31.11
Environmental Information Processing	MAPK signaling pathway - yeast	0.97
Environmental Information Processing	AMPK signaling pathway	0.64
Environmental Information Processing	mTOR signaling pathway	0.51
Environmental Information Processing	PI3K-Akt signaling pathway	0.46
Environmental Information Processing	Ras signaling pathway	0.44
Environmental Information Processing	MAPK signaling pathway	0.42
Environmental Information Processing	FoxO signaling pathway	0.4
Environmental Information Processing	Sphingolipid signaling pathway	0.39
Environmental Information Processing	cAMP signaling pathway	0.38
Environmental Information Processing	Two-component system	0.34
Environmental Information Processing	Rap1 signaling pathway	0.34
Environmental Information Processing	Phosphatidylinositol signaling system	0.33
Environmental Information Processing	MAPK signaling pathway - fly	0.32
Environmental Information Processing	Apelin signaling pathway	0.29
Environmental Information Processing	Wnt signaling pathway	0.29
	Total	6.52
Organismal Systems	Thermogenesis	1.16
Organismal Systems	Longevity regulating pathway - multiple species	0.61
Organismal Systems	Oxytocin signaling pathway	0.57
Organismal Systems	Insulin signaling pathway	0.49
Organismal Systems	Longevity regulating pathway	0.38
Organismal Systems	Glucagon signaling pathway	0.38
Organismal Systems	Neurotrophin signaling pathway	0.38
Organismal Systems	Longevity regulating pathway - worm	0.34
Organismal Systems	Chemokine signaling pathway	0.34
Organismal Systems	Retrograde endocannabinoid signaling	0.34
Organismal Systems	Dopaminergic synapse	0.33
Organismal Systems	Axon guidance	0.3
Organismal Systems	Thyroid hormone signaling pathway	0.29
Organismal Systems	GABAergic synapse	0.28
Organismal Systems	PPAR signaling pathway	0.27
	Total	6.46
Cellular Processes	Cell cycle - yeast	1.08
Cellular Processes	Peroxisome	0.98
Cellular Processes	Autophagy - yeast	0.84
Cellular Processes	Meiosis - yeast	0.82
Cellular Processes	Endocytosis	0.81
Cellular Processes	Cell cycle	0.61
Cellular Processes	Lysosome	0.52
Cellular Processes	Autophagy - animal	0.49
Cellular Processes	Oocyte meiosis	0.45
Cellular Processes	Mitophagy - yeast	0.43
Cellular Processes	Tight junction	0.42
Cellular Processes	Cellular senescence	0.42
Cellular Processes	Regulation of actin cytoskeleton	0.41
Cellular Processes	Phagosome	0.38
Cellular Processes	Necroptosis	0.31
	Total	8.97

## Sheet: Table S6
Table S6. The significantly enriched KEGG pathways based on differentially expressed genes (DEGs) between TD (30-d cold storage) and ZD (control, 0-d cold storage) groups of Tuber indicum at 4 °C.
ID	Description	GeneRatio	BgRatio	pvalue	p.adjust	qvalue	geneID	Count
hsa01230	Biosynthesis of amino acids	10/150	75/8661	5.68632e-07	0.000140452	0.000125698	Cluster-3341.50639,Cluster-3341.71981,Cluster-3341.74490,Cluster-3341.74448,Cluster-3341.73237,Cluster-3341.73762,Cluster-3341.73761,Cluster-3341.62849,Cluster-3341.73848,Cluster-3341.61003,Cluster-3341.61927,Cluster-3341.66828,Cluster-3341.69021,Cluster-3341.96040,Cluster-3341.99659,Cluster-3341.99658	16
hsa01200	Carbon metabolism	11/150	115/8661	4.42166e-06	0.000546075	0.00048871	Cluster-3341.1721,Cluster-3341.25300,Cluster-3341.86587,Cluster-3341.50639,Cluster-3341.73237,Cluster-3341.80962,Cluster-3341.62642,Cluster-3341.103909,Cluster-3341.61003,Cluster-3341.61927,Cluster-3341.77763,Cluster-3341.83296,Cluster-3341.96040,Cluster-3341.99659,Cluster-3341.99658	15
hsa01240	Biosynthesis of cofactors	10/150	153/8661	0.000311087	0.0200719	0.0179633	Cluster-3341.44719,Cluster-3341.68149,Cluster-3341.69745,Cluster-3341.72408,Cluster-3341.86194,Cluster-3341.106104,Cluster-3341.84651,Cluster-3341.99963,Cluster-3341.51207,Cluster-3341.51208,Cluster-3341.63280,Cluster-3341.63291,Cluster-3341.72943,Cluster-3341.77921	14
hsa00040	Pentose and glucuronate interconversions	5/150	36/8661	0.00035633	0.0200719	0.0179633	Cluster-3341.50639，Cluster-3341.68149，Cluster-3341.75894,Cluster-3341.75809,Cluster-3341.72658，Cluster-3341.72943，Cluster-3341.73652	7
hsa00250	Alanine, aspartate and glutamate metabolism	5/150	37/8661	0.000406313	0.0200719	0.0179633	Cluster-3341.61122,Cluster-3341.73762,Cluster-3341.73761,Cluster-3341.62849,Cluster-3341.75720,Cluster-3341.111144,Cluster-3341.66828,Cluster-3341.69021,Cluster-3341.99659,Cluster-3341.99658	10
hsa00260	Glycine, serine and threonine metabolism	5/150	40/8661	0.00058829	0.024218	0.0216739	Cluster-3341.71981,Cluster-3341.74490,Cluster-3341.74448,Cluster-3341.74299,Cluster-3341.75720,Cluster-3341.111144,Cluster-3341.80962,Cluster-3341.61927	8
hsa05012	Parkinson disease	13/150	266/8661	0.000692806	0.0244461	0.0218781	Cluster-3341.1721,Cluster-3341.25300,Cluster-3341.86587,Cluster-3341.47063,Cluster-3341.91861,Cluster-3341.47339,Cluster-3341.47032,Cluster-3341.47033,Cluster-3341.68495,Cluster-3341.68854,Cluster-3341.81918,Cluster-3341.68849,Cluster-3341.69192,Cluster-3341.70774,Cluster-3341.55379,Cluster-3341.110521,Cluster-3341.57179,Cluster-3341.71275,Cluster-3341.81855,Cluster-3341.71582,Cluster-3341.73258,…	23
hsa05022	Pathways of neurodegeneration - multiple diseases	18/150	476/8661	0.00141968	0.0374611	0.0335258	Cluster-3341.1721,Cluster-3341.25300,Cluster-3341.86587,Cluster-3341.47063,Cluster-3341.91861,Cluster-3341.47339,Cluster-3341.47032,Cluster-3341.47033,Cluster-3341.68495,Cluster-3341.68854,Cluster-3341.81918,Cluster-3341.68849,Cluster-3341.69192,Cluster-3341.70774,Cluster-3341.55379,Cluster-3341.73083,Cluster-3341.72904,Cluster-3341.77338,Cluster-3341.77340,Cluster-3341.82642,Cluster-3341.62642,C…	32
hsa00564	Glycerophospholipid metabolism	7/150	99/8661	0.0015995	0.0374611	0.0335258	Cluster-3341.69871,Cluster-3341.83725,Cluster-3341.73477,Cluster-3341.76023,Cluster-3341.92827,Cluster-3341.130140,Cluster-3341.59473,Cluster-3341.63594	8
hsa00330	Arginine and proline metabolism	5/150	50/8661	0.00164891	0.0374611	0.0335258	Cluster-3341.71883,Cluster-3341.43766,Cluster-3341.61122,Cluster-3341.73848,Cluster-3341.86594,Cluster-3341.99659,Cluster-3341.99658	7
hsa00630	Glyoxylate and dicarboxylate metabolism	4/150	30/8661	0.00166831	0.0374611	0.0335258	Cluster-3341.73762,Cluster-3341.73761,Cluster-3341.62849,Cluster-3341.80962,Cluster-3341.62642,Cluster-3341.103909,Cluster-3341.61003	7
hsa00052	Galactose metabolism	4/150	32/8661	0.0021312	0.0438672	0.039259	Cluster-3341.88454,Cluster-3341.106665,Cluster-3341.59841,Cluster-3341.98315,Cluster-3341.86051,Cluster-3341.75894,Cluster-3341.75809,Cluster-3341.72658,Cluster-3341.72943	9
hsa00100	Steroid biosynthesis	3/150	20/8661	0.00467593	0.0888427	0.0795098	Cluster-3341.57791,Cluster-3341.68436,Cluster-3341.75013	3
hsa00970	Aminoacyl-tRNA biosynthesis	5/150	66/8661	0.00557681	0.0983909	0.0880549	Cluster-3341.72408,Cluster-3341.86194,Cluster-3341.106104,Cluster-3341.58781,Cluster-3341.75403,Cluster-3341.97835	6
hsa00220	Arginine biosynthesis	3/150	22/8661	0.00615896	0.101418	0.0907637	Cluster-3341.73762,Cluster-3341.73761,Cluster-3341.62849,Cluster-3341.73848,Cluster-3341.99659,Cluster-3341.99658	6
hsa04714	Thermogenesis	10/150	232/8661	0.00695584	0.104302	0.0933451	Cluster-3341.1721,Cluster-3341.25300,Cluster-3341.86587,Cluster-3341.69192,Cluster-3341.110521,Cluster-3341.57179,Cluster-3341.58725,Cluster-3341.64520,Cluster-3341.71823,Cluster-3341.72015,Cluster-3341.86062,Cluster-3341.88737	12
hsa05020	Prion disease	11/150	272/8661	0.00752792	0.104302	0.0933451	Cluster-3341.1721,Cluster-3341.25300,Cluster-3341.86587,Cluster-3341.68854,Cluster-3341.81918,Cluster-3341.68849,Cluster-3341.69192,Cluster-3341.70774,Cluster-3341.55379,Cluster-3341.73083,Cluster-3341.72904,Cluster-3341.110521,Cluster-3341.57179,Cluster-3341.59261,Cluster-3341.71275,Cluster-3341.81855,Cluster-3341.73258,Cluster-3341.76098	18
hsa04140	Autophagy - animal	8/150	165/8661	0.00782515	0.104302	0.0933451	Cluster-3341.70493,Cluster-3341.73083,Cluster-3341.72904,Cluster-3341.79138,Cluster-3341.71582,Cluster-3341.71823,Cluster-3341.72015,Cluster-3341.76031,Cluster-3341.88431	9
hsa03050	Proteasome	4/150	46/8661	0.00802323	0.104302	0.0933451	Cluster-3341.68854,Cluster-3341.81918,Cluster-3341.68849,Cluster-3341.70774,Cluster-3341.55379,Cluster-3341.71275,Cluster-3341.81855,Cluster-3341.73258	8
hsa00270	Cysteine and methionine metabolism	4/150	52/8661	0.012292	0.151806	0.135859	Cluster-3341.71981,Cluster-3341.74490,Cluster-3341.74448,Cluster-3341.75720,Cluster-3341.111144,Cluster-3341.89946,Cluster-3341.99659,Cluster-3341.99658	8
hsa04146	Peroxisome	5/150	83/8661	0.0143508	0.16121	0.144275	Cluster-3341.65480，Cluster-3341.62642,Cluster-3341.103909，Cluster-3341.70218，Cluster-3341.76098，Cluster-3341.90238	6
hsa00020	Citrate cycle (TCA cycle)	3/150	30/8661	0.0146822	0.16121	0.144275	Cluster-3341.1721,Cluster-3341.25300,Cluster-3341.86587,Cluster-3341.61003,Cluster-3341.83296	5
hsa05208	Chemical carcinogenesis - reactive oxygen species	9/150	223/8661	0.0152957	0.16121	0.144275	Cluster-3341.1721,Cluster-3341.25300,Cluster-3341.86587,Cluster-3341.68149,Cluster-3341.69192,Cluster-3341.73083,Cluster-3341.72904,Cluster-3341.62642,Cluster-3341.103909,Cluster-3341.110521,Cluster-3341.57179,Cluster-3341.72015,Cluster-3341.76098	13
hsa05010	Alzheimer disease	13/150	384/8661	0.0156641	0.16121	0.144275	Cluster-3341.1721,Cluster-3341.25300,Cluster-3341.86587,Cluster-3341.68854,Cluster-3341.81918,Cluster-3341.68849,Cluster-3341.69192,Cluster-3341.70774,Cluster-3341.55379,Cluster-3341.73083,Cluster-3341.72904,Cluster-3341.73237,Cluster-3341.77338,Cluster-3341.77340,Cluster-3341.82642,Cluster-3341.110521,Cluster-3341.57179,Cluster-3341.59261,Cluster-3341.71275,Cluster-3341.81855,Cluster-3341.72015,…	22
hsa01212	Fatty acid metabolism	4/150	57/8661	0.0167873	0.165858	0.148435	Cluster-3341.53123,Cluster-3341.57542,Cluster-3341.75035,Cluster-3341.80390,Cluster-3341.63280,Cluster-3341.63291	6
hsa01210	2-Oxocarboxylic acid metabolism	3/150	33/8661	0.019003	0.180529	0.161564	Cluster-3341.75720,Cluster-3341.111144,Cluster-3341.61003,Cluster-3341.99659,Cluster-3341.99658	5
hsa04213	Longevity regulating pathway - multiple species	4/150	61/8661	0.0210381	0.19246	0.172242	Cluster-3341.62642,Cluster-3341.103909,Cluster-3341.63702,Cluster-3341.72157,Cluster-3341.72015,Cluster-3341.76098	6
hsa00561	Glycerolipid metabolism	4/150	63/8661	0.0233896	0.20633	0.184655	Cluster-3341.68149,Cluster-3341.75894,Cluster-3341.75809,Cluster-3341.72658,Cluster-3341.83725,Cluster-3341.73477,Cluster-3341.59473	7
hsa05415	Diabetic cardiomyopathy	8/150	203/8661	0.0246094	0.209605	0.187586	Cluster-3341.1721,Cluster-3341.25300,Cluster-3341.86587,Cluster-3341.69192,Cluster-3341.73237,Cluster-3341.77338,Cluster-3341.77340,Cluster-3341.82642,Cluster-3341.110521,Cluster-3341.27935,Cluster-3341.57179,Cluster-3341.59261	12
hsa01250	Biosynthesis of nucleotide sugars	3/150	37/8661	0.0257441	0.21196	0.189694	Cluster-3341.44719,Cluster-3341.59841,Cluster-3341.98315,Cluster-3341.86051,Cluster-3341.72943	5
hsa05231	Choline metabolism in cancer	5/150	98/8661	0.0273649	0.218037	0.195132	Cluster-3341.73083,Cluster-3341.72904,Cluster-3341.59473,Cluster-3341.63594,Cluster-3341.71823,Cluster-3341.72015	6

## Sheet: Table S7
Table S7. Frequency distribution of simple sequence repeats based on motif types identified in Tuber indicum fruiting body transcriptome meta-assembly
Repeat	Numbers
A/T	28666
C/G	9218
AC/GT	1130
AG/CT	2621
AT/AT	660
CG/CG	35
AAC/GTT	264
AAG/CTT	626
AAT/ATT	816
ACC/GGT	1354
ACG/CGT	204
ACT/AGT	101
AGC/CTG	515
AGG/CCT	1267
ATC/ATG	578
CCG/CGG	211
AAAC/GTTT	25
AAAG/CTTT	431
AAAT/ATTT	111
AACC/GGTT	58
AACG/CGTT	77
AAGC/CTTG	84
AAGG/CCTT	336
AAGT/ACTT	6
AATC/ATTG	174
AATG/ATTC	88
ACAG/CTGT	44
ACAT/ATGT	155
ACCC/GGGT	2
ACCG/CGGT	75
ACCT/AGGT	97
ACGC/CGTG	27
ACGG/CCGT	18
ACTC/AGTG	173
ACTG/AGTC	51
AGAT/ATCT	75
AGCC/CTGG	97
AGCG/CGCT	6
AGCT/AGCT	2
AGGC/CCTG	56
AGGG/CCCT	116
ATCC/ATGG	263
ATGC/ATGC	7
AAAAC/GTTTT	13
AAAAG/CTTTT	145
AAAAT/ATTTT	49
AAACC/GGTTT	11
AAACG/CGTTT	6
AAAGC/CTTTG	3
AAAGG/CCTTT	12
AAATC/ATTTG	2
AACAG/CTGTT	3
AACCT/AGGTT	2
AACTC/AGTTG	4
AAGAC/CTTGT	1
AAGAG/CTCTT	7
AAGAT/ATCTT	4
AAGCT/AGCTT	2
AAGGG/CCCTT	12
AAGGT/ACCTT	6
AAGTC/ACTTG	2
AAGTG/ACTTC	12
AATAC/ATTGT	15
AATAG/ATTCT	2
AATCC/ATTGG	3
AATCT/AGATT	11
AATGC/ATTGC	1
AATGG/ATTCC	1
ACACC/GGTGT	5
ACAGC/CTGTG	16
ACAGG/CCTGT	5
ACAGT/ACTGT	29
ACATC/ATGTG	13
ACCAG/CTGGT	1
ACCAT/ATGGT	9
ACCGC/CGGTG	6
ACCTC/AGGTG	8
ACGAT/ATCGT	13
ACTGC/AGTGC	2
ACTGG/AGTCC	6
AGAGG/CCTCT	10
AGATG/ATCTC	2
AGCAT/ATGCT	5
AGCCT/AGGCT	6
AGGAT/ATCCT	6
AGGGG/CCCCT	6
ATATC/ATATG	2
ATCCC/ATGGG	20
ATGCC/ATGGC	5
CCCCG/CGGGG	4
AAAAAC/GTTTTT	5
AAAAAG/CTTTTT	14
AAAAAT/ATTTTT	4
AAAAGG/CCTTTT	5
AAAATG/ATTTTC	1
AAAGAC/CTTTGT	1
AAAGAG/CTCTTT	2
AAAGGG/CCCTTT	3
AACAGC/CTGTTG	11
AACCAC/GGTTGT	12
AACCAG/CTGGTT	58
AAGAGG/CCTCTT	3
AAGGAG/CCTTCT	17
AAGGGG/CCCCTT	7
AATGAT/ATCATT	2
ACACTC/AGTGTG	1
ACGAGG/CCTCGT	5
ACGGGG/CCCCGT	2
ACTCTC/AGAGTG	1
AGAGCC/CTCTGG	1
AGAGGG/CCCTCT	22
AGATGG/ATCTCC	1
AGCAGG/CCTGCT	5
ATATCC/ATATGG	1
